# Supplementary material for: Cicada Wing‐Inspired Skeleton‐GO Networks in Melamine Foams for Multifunctional High‐Performance Composites
Source: Adv Sci (Weinh). 2026 Jul 24:e76720. Online ahead of print. doi: 10.1002/advs.76720 (PMC13397819; doi:10.1002/advs.76720)
Supplement: Supplementary file 2 — Supporting File 2: advs76720‐sup‐0002‐VideoS1‐S2.zip. [file ADVS-9999-e76720-s001.zip]

Archive with 2 entries (2 files):
- Supplementary Video I.mp4
- Supplementary Video II.mp4
